# Supplementary material for: Dynamic Expression of Interferon Lambda Regulated Genes in Primary Fibroblasts and Immune Organs of the Chicken
Source: Genes (Basel). 2019 Feb 14;10(2):145. doi: 10.3390/genes10020145 (PMC6409627; doi:10.3390/genes10020145)
Supplement: Supplementary file 1 [file genes-10-00145-s001.zip]

Archive with 11 entries (8 files):
- Supplimentary Files/
- Supplimentary Files/.DS_Store
- __MACOSX/
- __MACOSX/Supplimentary Files/
- __MACOSX/Supplimentary Files/._.DS_Store
- Supplimentary Files/Supplementary Table S1.xlsx
- __MACOSX/Supplimentary Files/._Supplementary Table S1.xlsx
- Supplimentary Files/Supplementary Figures (Full and Final).pdf
- __MACOSX/Supplimentary Files/._Supplementary Figures (Full and Final).pdf
- Supplimentary Files/Supplementary Figures (Full and Final).docx
- __MACOSX/Supplimentary Files/._Supplementary Figures (Full and Final).docx
