# Supplementary material for: Dynamic Expression of Interferon Lambda Regulated Genes in Primary Fibroblasts and Immune Organs of the Chicken
Source: Genes (Basel). 2019 Feb 14;10(2):145. doi: 10.3390/genes10020145 (PMC6409627; doi:10.3390/genes10020145)
Supplement: Supplementary file 1 [file genes-10-00145-s001.zip › Supplimentary Files/Supplementary Table S1.xlsx]

## Sheet: Primer Table
Gene Name	Forward Primer (5'-3')	Reverse Primer (5'-3')	Reference
β-actin	CAACACAGTGCTGTCTGGTGGTA	ATCGTACTCCTGCTTGCTGATCC	(Brisbin et al., 2008)
CCL20	AGGCAGCGAAGGAGCAC	GCAGAGAAGCCAAAATCAAAC	(Truong, Park, Ban, & Hong, 2016)
CCL1	AAACTGCTCCCGCAGAGCTATTA	TTGGTGGCAGCTCACGTTG	(Luan et al., 2012)
IL8L1	CCTCACTGCAAGAATGTGGA	GGAGGAGGTAGGACGTTTTTG	(Szmolka, Wiener, Matulova, Varmuzova, & Rychlik, 2015)
IL4I	GGAGAAGGACTGGTATGTGGAG	GCTTCAGGTCAAACTGCCTTAT	(Varmuzova et al., 2016)
NF-κB2	GGTCGACGATGGCTGTGCGG	GAGGGTCGGTGTGCGTCACC	(Kogut, Chiang, Swaggerty, & Zhou, 2012)
CCL5	GTTTGGGGCTGATACAACCG	CCTTCACATGATTCTGGGGCA	(Gao et al., 2017)
IL-1β	GTGAGGCTCAACATTGCGCTGTA	TGTCCAGGCGGTAGAAGATGAAG	(Zhao, Yang, Wang, Lin, & Sun, 2017)
CCL4	CCTCATCCAGAGGCACTACA	GCTTGACGCTCTGCAGGTA	(Van Goor et al., 2017)
c-Fos	ACCTCCACCTTCGTCTTCACCTAC	TCGTTGCTAAGTCATCAGAACACG	(Levy et al., 2003)
Viperin	GGAGGCGGGAATGGAGAAAA	CAGCTGGCCTACAAATTCGC	(Shojadoost et al., 2018)
IFITM1	AGCACACCAGCATCAACATGC	CTACGAAGTCCTTGGCGATGA	(Smith et al., 2013)
WIF1	TCAGTGGTTCAGGTTGGGTT	TCCTGGACACTCCGCTTG	(Wang et al., 2017)
For IFN-λ Detection	ATGGTGTGCTACGGCGTTAC	AGTACAATCTTCTCTCTGGG	Specific primers for ChIFN-lambda gene

## Sheet: Seq Quality Control
Sample name	Raw reads	Clean reads	clean bases	Error rate(%)	Q20(%)	Q30(%)	GC content(%)
Lambda_ ThymusA	37215402	36315329	10.89G	0.03	96.06	90.67	51.33
Lambda_ ThymusB	35257629	34258213	10.28G	0.03	96.16	91	51.58
Lambda_ BursaA	34982696	34258706	10.28G	0.03	96.52	91.56	51.34
Lambda_ BursaB	32073262	31181810	9.35G	0.03	96.7	91.98	51.54
Control_ ThymusA	30892347	30191788	9.06G	0.03	96.76	92.1	50.54
Control_ ThymusB	26498245	25775312	7.73G	0.03	96.69	91.96	50.98
Control_ BursaA	36746445	35896809	10.77G	0.03	96.74	92.13	51.52
Control_ BursaB	28887389	28091589	8.43G	0.03	97.11	92.91	51.2
CEF_ControlA	56997962	55599214	8.34G	0.03	96.06	90.26	51.18
CEF_ControlB	52727758	51751036	7.76G	0.03	97.32	93.07	51.44
CEF_ControlC	47413922	46366734	6.96G	0.03	97.07	92.51	51.23
CEF_LambdaA	46165258	45309648	6.8G	0.03	97.13	92.64	51.85
CEF_LambdaB	49464132	48584928	7.29G	0.03	97.05	92.44	52.29
CEF_LambdaC	52462270	51405662	7.71G	0.03	97.17	92.74	51.54

## Sheet: CEF top 20 DEGs
gene_id	CEF_Lambda_readcount	CEF_Control_readcount	log2FoldChange	pval	Gene name	Gene description
ENSGALG00000038628	7.15271	0	5.3072	0.00044689
ENSGALG00000033030	19.0756	0.622954	4.9012	0.0073007
ENSGALG00000002329	5.30169	0	4.8829	0.0027506	CCL1	C-C motif chemokine ligand 1 [Source:NCBI gene;Acc:395552]
ENSGALG00000035470	9.47797	0.35987	4.7451	0.001551
ENSGALG00000032623	4.80099	0	4.7301	0.0043855
ENSGALG00000045066	3.70829	0	4.3623	0.013798
Novel01371	105.785	5.70693	4.184	5.5679e-20
ENSGALG00000040839	6.35688	0.320443	4.1671	0.010194
ENSGALG00000006239	0.719065	10.4871	-3.9387	0.0018275
ENSGALG00000006673	0	2.94847	-3.9825	0.033688	POU2F3	POU class 2 homeobox 3 [Source:HGNC Symbol;Acc:HGNC:19864]
Novel01512	1.32342	21.1135	-3.989	0.017456
ENSGALG00000033384	3.06773	48.9382	-4.002	0.00082149
ENSGALG00000040197	0	3.02376	-4.0123	0.034898
ENSGALG00000021777	0	3.02732	-4.0133	0.035263	gga-mir-211	gga-mir-211 [Source:miRBase;Acc:MI0003711]
Novel01342	0.668762	11.3309	-4.0602	0.0020338
ENSGALG00000006527	0	3.46248	-4.2006	0.024522	CRTAM	cytotoxic and regulatory T cell molecule [Source:NCBI gene;Acc:395342]
ENSGALG00000034130	23.2651	437.354	-4.2325	2.0425e-06
ENSGALG00000002529	1.6437	36.3411	-4.4567	0.018287
ENSGALG00000038000	0	4.26967	-4.5161	0.0078969	CX3CR1	C-X3-C motif chemokine receptor 1 [Source:HGNC Symbol;Acc:HGNC:2558]
ENSGALG00000034827	0.654661	20.4582	-4.9491	0.012919

## Sheet: Bursa top 20 DEGs
ID	Lambda_Bursa	Control_Bursa	log2FoldChange	pvalue	Gene name	Gene description
ENSGALG00000016667	251.415	0.432928	9.03175	0.00546224	AvBD10	avian beta-defensin 10 [Source:NCBI gene;Acc:414341]
novel.11137	70.9377	0	8.60055	1.80028e-08	-	-
novel.18089	26.2638	0	7.1709	2.22479e-05	-	-
novel.13354	23.0914	0	6.98394	3.86359e-05	-	-
novel.18158	48.0098	0.432928	6.61288	2.25057e-05	-	-
ENSGALG00000012623	45.4383	0.865856	5.65549	0.0279038	CFC1	cripto, FRL-1, cryptic family 1 [Source:NCBI gene;Acc:395437]
ENSGALG00000029286	8.56094	0	5.54859	0.00671814
ENSGALG00000046261	8.28471	0	5.49777	0.0104711
novel.22189	7.56252	0	5.3695	0.0111342	-	-
ENSGALG00000015224	0	7.01766	-5.25475	0.014703	AK9	adenylate kinase 9 [Source:HGNC Symbol;Acc:HGNC:33814]
novel.17344	0	7.01766	-5.25475	0.014703	-	-
ENSGALG00000029955	0	7.04059	-5.26983	0.0149077
ENSGALG00000046479	0	7.42766	-5.32857	0.0133511
novel.4763	0	7.72392	-5.38904	0.0106004	-	-
novel.18699	0.998425	44.8613	-5.48387	0.000169993	-	-
ENSGALG00000043426	0	9.0227	-5.61732	0.00535011
novel.20426	0	9.4327	-5.675	0.00491725	-	-
novel.20381	0	10.8682	-5.88107	0.00249365	-	-
novel.18086	0	13.5795	-6.20124	0.000878537	-	-
novel.19843	0	29.3694	-7.32108	7.91911e-06	-	-

## Sheet: Thymus top 20 DEGs
ID	Lambda_Thymus	Control_Thymus	log2FoldChange	pvalue	Gene name	Gene description
novel.1160	45.4104	0	7.79939	6.49591e-07	-	-
novel.17185	33.9701	0	7.38004	4.22985e-06	-	-
novel.11137	23.6149	0	6.85343	6.05947e-05	-	-
novel.18158	14.5308	0	6.15696	0.000782129	-	-
novel.18134	13.3928	0	6.03742	0.000960206	-	-
novel.18765	12.8503	0	5.97885	0.00125352	-	-
novel.18766	12.4437	0	5.93205	0.00141833	-	-
novel.18618	12.01	0	5.88073	0.0016733	-	-
novel.17153	0	8.51398	-5.70027	0.00540805	-	-
novel.19326	0	9.43222	-5.8503	0.00389026	-	-
novel.20573	0.433734	25.7577	-5.85933	0.000495901	-	-
ENSGALG00000033053	0	9.74533	-5.89939	0.0047964
ENSGALG00000044667	0	9.91892	-5.91447	0.00247442
novel.19819	0	10.232	-5.96343	0.00223071	-	-
novel.14377	0	12.9446	-6.29479	0.000674606	-	PF00665:Integrase core domain|PF02022:Integrase Zinc binding domain
ENSGALG00000037794	0	13.647	-6.36932	0.000538989	CHIR-B6	Gallus gallus immunoglobulin-like receptor CHIR-B6 (CHIR-B6), mRNA. [Source:RefSeq mRNA;Acc:NM_001318406]
novel.18209	0	14.7048	-6.49034	0.000444463	-	-
novel.18086	0	21.4374	-7.02219	3.76069e-05	-	-
novel.18954	0	24.3868	-7.21127	1.53114e-05	-	-
novel.19843	0	47.0345	-8.15708	1.91001e-07	-	-

## Sheet: KEGG top 10 CEF
ID	Description	P-Value	GeneName
gga04060	Cytokine-cytokine receptor interaction	0.00123143	CCL20↑,IL8L1↑,IL1B↑,CX3CR1↓,CCL5↑
gga04620	Toll-like receptor signaling pathway	0.00147506	FOSB↓,IL8L1↑,IL1B↑,FOS↓,CCL5↑
gga05132	Salmonella infection	0.0043713	FOSB↓,IL8L1↑,IL1B↑,FOS↓
gga00280	Valine, leucine and isoleucine degradation	0.00834692	IL4I1↑
gga04621	NOD-like receptor signaling pathway	0.00834692	IL8L1↑,IL1B↑,CCL5↑
gga05168	Herpes simplex infection	0.0514492	FOSB↓,IL1B↑,FOS↓,CCL5↑
gga00400	Phenylalanine, tyrosine and tryptophan biosynthesis	0.055808	IL4I1↑
gga04623	Cytosolic DNA-sensing pathway	0.0604061	IL1B↑,CCL5↑
gga04530	Tight junction	0.108323	MYH1D↑,MYH1F↑
gga00562	Inositol phosphate metabolism	0.108381	INPP5D↓

## Sheet: KEGG top 10 bursa
ID	Description	pvalue	GeneName
gga04020	Calcium signaling pathway	0.000886359	RYR2↑,AVPR1A↑,CACNA1E↑,CAMK2A↑
gga04261	Adrenergic signaling in cardiomyocytes	0.0237645	RYR2↑,MYL4↑,CAMK2A↑
gga04260	Cardiac muscle contraction	0.0398363	RYR2↑,MYL4↑
gga04080	Neuroactive ligand-receptor interaction	0.0976185	AVPR1A↑,VIPR1↓,SSTR1↓
gga04310	Wnt signaling pathway	0.0976512	WIF1↓,CAMK2A↑
gga04371	Apelin signaling pathway	0.0976512	RYR2↑,MYL4↓
gga00350	Tyrosine metabolism	0.111568	DBH↑
gga04136	Autophagy - other	0.111568	RPTOR↑
gga00830	Retinol metabolism	0.125518	ALDH1A1↑
gga00230	Purine metabolism	0.157954	AK9↓

## Sheet: KEGG top 10 thymus
ID	Description	pvalue	GeneName
gga00562	Inositol phosphate metabolism	0.00248234	PLCH1↓,PLCB1↑
gga04912	GnRH signaling pathway	0.00600232	PLCB1↑,MAPK11↓
gga00780	Biotin metabolism	0.0233	HLCS↓
gga00740	Riboflavin metabolism	0.0309514	ENPP3↑
gga04540	Gap junction	0.0452242	PLCB1↑
gga00770	Pantothenate and CoA biosynthesis	0.0609913	ENPP3↑
gga04933	AGE-RAGE signaling pathway in diabetic complications	0.0631825	PLCB1↑,MAPK11↓
gga04068	FoxO signaling pathway	0.087853	MAPK11↓
gga04621	NOD-like receptor signaling pathway	0.0999051	PLCB1↑,MAPK11↓
gga04310	Wnt signaling pathway	0.102371	PLCB1↑

## Sheet: GO CEF
Category	ID	Description	pvalue	Gene_names
MF	GO:0008009	chemokine activity	2.4327e-06	CCL1↑,CCL20↑,IL8L1↑,CCL4↑,CCL5↑
MF	GO:0042379	chemokine receptor binding	2.4327e-06	CCL1↑,CCL20↑,IL8L1↑,CCL4↑,CCL5↑
MF	GO:0005125	cytokine activity	2.8801e-06	CCL1↑,CCL20↑,IL8L1↑,CCL4↑,CCL5↑
MF	GO:0001664	G-protein coupled receptor binding	2.6331e-05	CCL1↑,CCL20↑,IL8L1↑,CCL4↑,CCL5↑
MF	GO:0005126	cytokine receptor binding	5.6985e-05	CCL1↑,CCL20↑,IL8L1↑,CCL4↑,CCL5↑,IL1B↑
BP	GO:0006955	immune response	0.00012533	CCL1↑,CCL20↑,IL8L1↑,CCL4↑,CCL5↑
MF	GO:0005102	receptor binding	0.00033201	CCL1↑,CCL20↑,IL8L1↑,CCL4↑,CCL5↑,KRT5↑
BP	GO:0002376	immune system process	0.00048696	CCL1↑,CCL20↑,IL8L1↑,CCL4↑,CCL5↑
CC	GO:0016459	myosin complex	0.0039117	MYH1D↑,MYH1F↑
CC	GO:0016021	integral component of membrane	0.0039432	ADRA1B↓,CCL1↑,CD72AG↑,APLNR↓,HHATL↑,TM4SF19↑,IL8L1↑,RHO↓,GHSR↓,FOS↓,SLC4A5↓,SCN4A↑,SLC16A8↑,CX3CR1↓,SAMSN1↑,FOSB↓

## Sheet: GO thymus
Category	ID	Description	pvalue	gene_name
MF	GO:0009374	biotin binding	0.000261303	HLCS↓,AVD↑
MF	GO:0010851	cyclase regulator activity	0.000261303	GUCA2A↑,GRM7↓
MF	GO:0004672	protein kinase activity	0.000710289	MYO3A↓,PDK4↑,TNNI3K↑,MAP3K15↓,DCLK2↓,MAPK11↓
MF	GO:0004523	RNA-DNA hybrid ribonuclease activity	0.000860379	RNASEH2B↑
BP	GO:0042304	regulation of fatty acid biosynthetic process	0.00245684	PDK4↑,ELOVL5↓
BP	GO:0045185	maintenance of protein location	0.00287069	SYNE3↓,FBN2↓,ARL2BP↑
BP	GO:0002686	negative regulation of leukocyte migration	0.00389962	PLCB1↑,GPR18↑
BP	GO:0035384	thioester biosynthetic process	0.00389962	PDK4↑,ELOVL5↓
BP	GO:0071616	acyl-CoA biosynthetic process	0.00389962	PDK4↑,ELOVL5↓
BP	GO:0009607	response to biotic stimulus	0.00464036	IFITM1↑,ADAMTS5↓,RSAD2↑,AVD↑,PTX3↓,MAPK11↓

[truncated: 1 more sheets: GO bursa]
